# Supplementary material for: Single-cell transcriptomics of peripheral blood mononuclear cells indicates impaired immune and inflammatory responses in alcohol-associated hepatitis
Source: Hum Immunol. Author manuscript; Available in PMC 2025 Oct 23. (PMC12549007; doi:10.1016/j.humimm.2023.110735)
Supplement: Supplementary Table [file NIHMS2115344-supplement-Supplementary_Table.xlsx]

## Sheet: SuppTable1
	Suppl Table 1. Cell count for each condition across cell types (N=32,848)
		AH		CT
		count	percent	count	percent	Total
	B cell	791	3.9	953	7.6	1744
	CD8 T	2400	11.8	1936	15.4	4336
	Classical Mono	3399	16.7	1176	9.4	4575
	Intermediate Mono	1619	8	476	3.8	2095
	Non-Classical Mono	521	2.6	118	0.9	639
	Naïve cd 4	5268	25.9	3654	29.1	8922
	Memory CD4	209	1	155	1.2	364
	regulatory T	199	1	85	0.7	284
	NK	5004	24.6	3171	25.3	8175
	NKT	570	2.8	637	5.1	1207
	MAIT	8	0	59	0.5	67
	Dendritic Cells	52	0.3	38	0.3	90
	platelet	263	1.3	87	0.7	350
	total	20303	100	12545	100	32848

## Sheet: SuppTable2
		Supp Table2. Number of unique DEGs found for each cell type (N=308)
			Negative (lower in AH)	Positive (higher in AH)	Total
		B cell	0	33	33
		CD8 T	1	37	38
		Classical monocyte	21	72	93
		Intermediate monocyte	16	103	119
		Non-classical monocyte	6	47	53
		Naïve CD4+ T cells	5	24	29
		NK	1	22	23
		NKT	32	51	86
		Memory CD4+ T cells	4	9	13
		Regulatory T cells	2	7	9
		DC	0	2	2
		MAIT*	0	6	6
		*DEGs from MAIT cells by Poisson test with 1.5-fold change with p_adj<0.01

## Sheet: SuppTable3
Supplemental Table 3. Differentially expressed genes across cell types (N=308)
Gene Name	avg_log2FC	pct.1	pct.2	p_val_adj	direction	celltype
ABRACL	0.536671	0.512	0.194	0.00445047	positive	memory CD4+ T
ACSL1	0.599092	0.412	0.208	3.79072e-43	positive	Classical Mono
ADM	0.756528	0.468	0.144	0.0177637	positive	Non-Classical Mono
AGFG1	0.539541	0.36	0.175	8.45067e-52	positive	Classical Mono
ALDH2	0.751017	0.461	0.136	0.0109393	positive	Non-Classical Mono
ALOX5AP	0.917542	0.473	0.172	1.42595e-90	positive	CD8+ T cells
ALOX5AP	0.711202	0.512	0.239	0.0198719	positive	memory CD4+ T
ALOX5AP	0.508837	0.503	0.236	5.83761e-111	positive	Naive CD4+ T
ALOX5AP	0.817469	0.653	0.327	2.44246e-166	positive	NK cells
ALOX5AP	0.931244	0.433	0.177	4.81298e-61	positive	Classical Mono
ANXA5	0.452676	0.378	0.176	3.28014e-36	positive	CD8+ T cells
ANXA5	0.465177	0.861	0.679	1.24439e-19	positive	Intermediate Mono
ANXA5	0.53855	0.29	0.101	1.45488e-77	positive	NK cells
APLP2	0.520943	0.835	0.683	9.04893e-54	positive	Classical Mono
APOBEC3A	0.882901	0.521	0.176	3.81594e-30	positive	Intermediate Mono
APOBEC3A	0.953585	0.505	0.254	0.00104939	positive	Non-Classical Mono
APOBEC3A	0.406272	0.302	0.144	3.72278e-16	positive	Classical Mono
AREG	0.73732	0.251	0.101	3.75138e-05	positive	Intermediate Mono
AREG	1.18325	0.391	0.135	3.80273e-132	positive	NK cells
ARHGAP24	0.490114	0.501	0.179	3.81584e-05	positive	B cells
ARL4A	-0.886466	0.232	0.397	9.60649e-06	negative	NK T cells
ARL4C	0.644143	0.374	0.101	3.00284e-07	positive	B cells
ARL4C	-1.24143	0.222	0.389	2.35361e-18	negative	Intermediate Mono
ARL6IP5	0.410877	0.77	0.495	6.43692e-106	positive	Naive CD4+ T
ARL6IP5	0.463352	0.695	0.452	1.56618e-10	positive	NK T cells
ARPC5	0.51536	0.845	0.637	8.63921e-32	positive	Intermediate Mono
ASGR2	0.632995	0.452	0.226	3.27386e-36	positive	Classical Mono
ATF3	-1.13853	0.184	0.37	3.10617e-19	negative	Intermediate Mono
ATF3	-1.07031	0.112	0.298	2.99204e-42	negative	Classical Mono
ATP2B1	-1.00727	0.37	0.712	0.0466501	negative	Non-Classical Mono
ATP5PD	0.411464	0.802	0.62	4.05008e-07	positive	Intermediate Mono
ATP5PD	0.417993	0.678	0.486	4.60941e-17	positive	Classical Mono
ATP6V0E1	0.462432	0.756	0.43	2.40497e-145	positive	Naive CD4+ T
ATP6V0E1	0.531912	0.735	0.454	8.59574e-17	positive	NK T cells
B2M	0.452305	1	1	8.38469e-07	positive	MAIT
BCL2A1	0.83648	0.607	0.294	1.5447e-26	positive	Intermediate Mono
BCL2A1	0.541209	0.539	0.341	1.46001e-25	positive	Classical Mono
BHLHE40	-0.684996	0.135	0.287	3.76736e-26	negative	Classical Mono
BLOC1S1	0.716955	0.871	0.601	3.79776e-34	positive	Intermediate Mono
BLOC1S1	0.869346	0.946	0.754	1.14247e-09	positive	Non-Classical Mono
BLOC1S1	0.83874	0.794	0.512	6.35157e-82	positive	Classical Mono
BSG	0.535643	0.62	0.349	7.84171e-16	positive	Intermediate Mono
BSG	0.461544	0.461	0.253	1.53905e-29	positive	Classical Mono
BTG2	-0.720681	0.35	0.527	7.23645e-09	negative	Intermediate Mono
BTG2	-1.05605	0.268	0.48	3.47464e-40	negative	Classical Mono
C1orf162	0.680813	0.915	0.729	3.67651e-35	positive	Intermediate Mono
C1QA	2.9647	0.551	0.229	0.000528343	positive	Non-Classical Mono
C5AR1	0.581308	0.7	0.433	1.2446e-21	positive	Intermediate Mono
CALHM6	0.459763	0.686	0.464	4.16834e-14	positive	Intermediate Mono
CALM3	0.409872	0.715	0.477	4.09703e-11	positive	Intermediate Mono
CAPZB	0.484025	0.842	0.645	7.47156e-16	positive	Intermediate Mono
CARD16	0.748965	0.931	0.763	0.000180653	positive	Non-Classical Mono
CCL3	-1.90264	0.179	0.355	7.8024e-41	negative	Classical Mono
CCL3L1	-1.32405	0.14	0.326	8.26815e-17	negative	Intermediate Mono
CD14	0.943614	0.43	0.119	2.34872e-08	positive	Non-Classical Mono
CD2	0.579831	0.763	0.482	2.60632e-19	positive	NK T cells
CD300A	0.641853	0.565	0.237	9.83217e-26	positive	Intermediate Mono
CD300C	0.512306	0.395	0.147	9.65312e-12	positive	Intermediate Mono
CD300E	0.417492	0.509	0.297	0.0489917	positive	Non-Classical Mono
CD36	0.571138	0.661	0.391	2.48598e-21	positive	Intermediate Mono
CD36	0.579622	0.621	0.403	6.6439e-45	positive	Classical Mono
CD48	0.803872	0.901	0.565	1.32728e-14	positive	B cells
CD52	1.24784	0.915	0.676	5.03079e-46	positive	Intermediate Mono
CD52	0.79235	0.685	0.51	1.04961e-29	positive	Classical Mono
CD53	0.522826	0.686	0.45	4.45042e-22	positive	Intermediate Mono
CD53	0.44109	0.607	0.306	1.76495e-109	positive	Naive CD4+ T
CD53	0.405892	0.488	0.313	3.50537e-37	positive	Classical Mono
CD63	0.417472	0.369	0.119	1.85438e-06	positive	B cells
CD63	0.860634	0.891	0.653	1.9974e-65	positive	Intermediate Mono
CD63	1.3945	0.885	0.441	9.3285e-25	positive	Non-Classical Mono
CD63	0.794722	0.77	0.521	2.28599e-118	positive	Classical Mono
CD69	1.963	0.809	0.319	3.05447e-36	positive	B cells
CD69	0.590063	0.86	0.637	1.29171e-144	positive	Naive CD4+ T
CD74	0.583435	0.829	0.654	1.02293e-33	positive	CD8+ T cells
CD74	0.922836	0.828	0.603	8.48913e-05	positive	NK T cells
CD83	-1.21472	0.244	0.468	9.49302e-27	negative	Intermediate Mono
CD83	-1.46391	0.336	0.703	0.0281632	negative	Non-Classical Mono
CD83	-1.39884	0.149	0.428	5.31159e-92	negative	Classical Mono
CD8A	0.693639	0.854	0.663	1.82935e-53	positive	CD8+ T cells
CDA	0.561431	0.498	0.254	1.91728e-14	positive	Intermediate Mono
CDA	0.521012	0.631	0.427	9.54076e-28	positive	Classical Mono
CDC42SE2	0.518361	0.537	0.191	2.4495e-05	positive	B cells
CDK2AP2	0.442266	0.307	0.135	0.00397091	positive	NK T cells
CDKN1A	-0.720723	0.249	0.407	5.27455e-26	negative	Classical Mono
CHMP1B	-1.08857	0.224	0.423	4.6323e-40	negative	Classical Mono
CKB	-1.03627	0.265	0.534	0.0415317	negative	Non-Classical Mono
CLEC2D	0.699582	0.612	0.23	4.46021e-09	positive	B cells
CNIH4	0.62033	0.583	0.305	9.6647e-06	positive	Non-Classical Mono
COLGALT1	0.415796	0.305	0.102	0.00774945	positive	Non-Classical Mono
CORO1B	0.433322	0.534	0.275	3.55658e-12	positive	Intermediate Mono
CORO1B	0.689671	0.603	0.271	0.000422565	positive	memory CD4+ T
CORO1B	0.499265	0.546	0.264	1.48867e-112	positive	Naive CD4+ T
CORO1B	0.621402	0.409	0.157	1.40259e-12	positive	NK T cells
COTL1	0.604871	0.626	0.372	4.14298e-11	positive	NK T cells
COX6C	0.426923	0.782	0.527	1.37436e-06	positive	NK T cells
CREM	-0.956256	0.235	0.433	6.74511e-11	negative	NK T cells
CSRNP1	-0.847202	0.148	0.335	1.26327e-06	negative	memory CD4+ T
CSRNP1	-0.876259	0.228	0.438	4.68526e-12	negative	NK T cells
CST7	0.551548	0.749	0.597	4.59398e-30	positive	CD8+ T cells
CTSB	0.849141	0.897	0.697	1.64868e-45	positive	Intermediate Mono
CTSB	0.848378	0.868	0.686	0.00564682	positive	Non-Classical Mono
CTSB	0.79763	0.788	0.539	8.25278e-82	positive	Classical Mono
CTSC	0.415734	0.48	0.278	3.88752e-26	positive	CD8+ T cells
CTSC	0.506122	0.596	0.382	2.59867e-10	positive	Intermediate Mono
CTSD	1.09367	0.947	0.683	3.16902e-79	positive	Intermediate Mono
CTSD	1.07245	0.954	0.8	6.03464e-172	positive	Classical Mono
CTSL	0.681001	0.706	0.458	0.0228367	positive	Non-Classical Mono
CX3CR1	0.527947	0.378	0.179	2.12051e-62	positive	NK cells
CXCL16	0.467166	0.524	0.313	4.33292e-08	positive	Intermediate Mono
CYBB	0.488928	0.879	0.695	0.00102664	positive	Non-Classical Mono
CYCS	0.583022	0.641	0.248	1.49652e-09	positive	B cells
DAPK1	0.504105	0.393	0.153	0.00992681	positive	Non-Classical Mono
DBI	0.495887	0.789	0.466	0.000605769	positive	Non-Classical Mono
DDIT4	0.650937	0.663	0.433	1.09814e-13	positive	Intermediate Mono
DDX21	0.416468	0.549	0.219	0.0103681	positive	B cells
DDX3X	-1.1505	0.379	0.564	3.86188e-08	negative	NK T cells
DDX5	0.772989	0.958	0.779	3.90406e-08	positive	B cells
DNAJA1	-1.28633	0.374	0.554	1.10673e-10	negative	NK T cells
DUSP1	0.712554	0.936	0.762	1.67832e-06	positive	B cells
DUSP2	-0.940415	0.364	0.584	9.57483e-26	negative	Intermediate Mono
DUSP2	-0.977554	0.336	0.495	3.40681e-168	negative	Naive CD4+ T
DUSP2	-1.30451	0.158	0.423	1.83118e-79	negative	Classical Mono
EIF3E	0.495885	0.876	0.601	0.0019345	positive	B cells
EIF5	-1.00542	0.493	0.669	2.58276e-14	negative	NK T cells
EPSTI1	0.479338	0.338	0.136	5.06838e-05	positive	Non-Classical Mono
ETS2	0.485849	0.477	0.225	2.80843e-18	positive	Intermediate Mono
ETS2	0.593774	0.664	0.424	0.00428194	positive	Non-Classical Mono
FAM118A	-0.786025	0.101	0.271	0.014142	negative	regulatory T
FBP1	0.510555	0.457	0.214	4.36192e-13	positive	Intermediate Mono
FBP1	1.29703	0.681	0.186	1.38817e-15	positive	Non-Classical Mono
FCER1G	0.840774	0.525	0.27	6.8445e-106	positive	NK cells
FCGR1A	0.930143	0.582	0.162	4.65319e-54	positive	Intermediate Mono
FCGR1A	0.814444	0.402	0.125	3.88049e-70	positive	Classical Mono
FKBP5	0.538414	0.419	0.17	1.36628e-23	positive	Intermediate Mono
FKBP5	0.71728	0.372	0.128	1.01742e-68	positive	Classical Mono
FOLR3	0.901336	0.286	0.103	1.48113e-102	positive	Classical Mono
FOS	1.40377	0.794	0.306	0.0151247	positive	B cells
FOS	0.507778	0.814	0.604	5.47439e-123	positive	Naive CD4+ T
FOSB	0.639702	0.614	0.165	0.0246173	positive	B cells
FOSB	-1.17791	0.396	0.575	0.000220301	negative	NK T cells
FPR1	0.906209	0.81	0.445	6.8742e-44	positive	Intermediate Mono
FPR1	1.38307	0.762	0.237	9.91245e-09	positive	Non-Classical Mono
FPR1	0.570706	0.73	0.486	9.06134e-43	positive	Classical Mono
FXYD5	0.511646	0.93	0.758	0.00862837	positive	NK T cells
FYB1	0.553675	0.815	0.648	1.26421e-43	positive	Classical Mono
GABARAPL1	-1.07971	0.279	0.466	2.37925e-19	negative	Intermediate Mono
GABARAPL1	-1.0971	0.229	0.43	5.09896e-40	negative	Classical Mono
GADD45B	-1.41737	0.44	0.67	9.15186e-25	negative	NK T cells
GADD45B	-1.20131	0.308	0.497	1.29646e-45	negative	Classical Mono
GASK1B	0.4833	0.298	0.111	3.36903e-51	positive	Classical Mono
GBP5	0.459274	0.326	0.167	6.83975e-26	positive	CD8+ T cells
GCA	0.441244	0.533	0.292	1.21985e-17	positive	Intermediate Mono
GCA	0.708454	0.544	0.31	7.51221e-72	positive	Classical Mono
GIMAP1	0.564402	0.409	0.176	4.59491e-09	positive	NK T cells
GIMAP4	0.758726	0.578	0.273	3.75709e-77	positive	CD8+ T cells
GIMAP4	0.659767	0.602	0.247	2.48289e-201	positive	Naive CD4+ T
GIMAP4	0.42346	0.561	0.33	1.79662e-63	positive	NK cells
GIMAP4	1.01281	0.661	0.224	2.82248e-37	positive	NK T cells
GIMAP5	0.726068	0.433	0.151	3.71136e-13	positive	NK T cells
GIMAP7	0.445725	0.614	0.371	2.19061e-38	positive	CD8+ T cells
GIMAP7	0.744887	0.641	0.303	5.59819e-05	positive	memory CD4+ T
GIMAP7	0.446319	0.774	0.446	7.62685e-147	positive	Naive CD4+ T
GIMAP7	0.979139	0.719	0.275	3.12256e-42	positive	NK T cells
GLUL	0.938933	0.846	0.519	1.10985e-47	positive	Intermediate Mono
GLUL	1.07198	0.871	0.602	0.00627906	positive	Non-Classical Mono
GLUL	0.637994	0.664	0.433	2.16606e-40	positive	Classical Mono
GNAS	-1.33103	0.603	0.881	0.00815583	negative	Non-Classical Mono
GNG10	0.450787	0.555	0.294	1.66185e-17	positive	Intermediate Mono
GNG10	0.437034	0.442	0.264	5.50973e-30	positive	Classical Mono
GNG5	0.432713	0.927	0.771	5.14619e-14	positive	Intermediate Mono
GNLY	1.13514	0.597	0.308	7.67827e-73	positive	CD8+ T cells
GNLY	1.64915	0.25	0.186	2.76759e-10	positive	MAIT
GNLY	1.88317	0.418	0.168	3.12245e-21	positive	NK T cells
GRASP	-0.769978	0.188	0.366	1.76654e-15	negative	Intermediate Mono
GRASP	-0.728887	0.116	0.272	1.09964e-25	negative	Classical Mono
GRINA	0.648343	0.792	0.496	1.62143e-23	positive	Intermediate Mono
GRINA	1.04111	0.925	0.576	0.0164269	positive	Non-Classical Mono
GSTK1	0.413448	0.793	0.56	4.91928e-07	positive	NK T cells
GZMA	0.83361	0.732	0.521	4.04931e-59	positive	CD8+ T cells
GZMB	1.15077	0.501	0.242	4.34597e-71	positive	CD8+ T cells
GZMH	0.609963	0.651	0.426	1.93738e-43	positive	CD8+ T cells
H2AFJ	0.561713	0.612	0.401	1.64087e-26	positive	Classical Mono
HCK	0.443823	0.723	0.519	7.63999e-08	positive	Intermediate Mono
HCST	0.844192	0.81	0.5	0.00997785	positive	Non-Classical Mono
HLA-A	0.731776	1	1	0.000969752	positive	MAIT
HLA-DPA1	0.767398	0.611	0.325	3.98071e-70	positive	CD8+ T cells
HLA-DPA1	0.424458	0.649	0.425	2.23693e-62	positive	NK cells
HLA-DPA1	0.966335	0.46	0.138	5.96214e-29	positive	NK T cells
HLA-DPB1	0.590993	0.645	0.409	1.8727e-51	positive	CD8+ T cells
HLA-DPB1	0.671851	0.472	0.201	1.11456e-18	positive	NK T cells
HLA-DPB1	-0.880912	0.371	0.559	1.88455e-53	negative	Classical Mono
HLA-DQB1	1.04996	1	0.816	3.23503e-06	positive	Dendritic cells
HLA-DRA	0.837561	0.32	0.133	2.91665e-52	positive	CD8+ T cells
HLA-DRA	0.699499	0.295	0.126	1.51049e-60	positive	NK cells
HLA-DRB1	0.836825	0.545	0.281	5.69684e-68	positive	CD8+ T cells
HLA-DRB1	0.560266	0.532	0.317	1.67543e-64	positive	NK cells
HLA-F	0.760739	0.764	0.337	4.38581e-17	positive	B cells
HLA-F	0.418397	0.736	0.548	3.11328e-47	positive	CD8+ T cells
HLA-F	0.544033	0.753	0.459	1.31982e-135	positive	Naive CD4+ T
HMGB2	0.442536	0.545	0.366	3.19675e-13	positive	Intermediate Mono
HMGB2	0.811264	0.657	0.427	3.30731e-79	positive	Classical Mono
HMOX1	0.716452	0.661	0.424	5.96325e-13	positive	Intermediate Mono
HMOX1	0.43692	0.395	0.23	1.12729e-14	positive	Classical Mono
HRH2	0.460935	0.416	0.234	1.90183e-16	positive	Classical Mono
HSBP1	0.471575	0.683	0.439	4.195e-12	positive	Intermediate Mono
ID2	-1.46602	0.505	0.661	6.55579e-56	negative	Classical Mono
IDI1	-0.880862	0.261	0.416	9.34096e-08	negative	NK T cells
IER2	-1.07286	0.664	0.82	3.37715e-48	negative	Classical Mono
IER3	-2.17755	0.341	0.571	3.08351e-44	negative	Intermediate Mono
IER3	-2.03219	0.291	0.534	5.51851e-87	negative	Classical Mono
IER5	-1.78715	0.268	0.551	2.01451e-30	negative	NK T cells
IER5	-0.862229	0.164	0.32	1.2242e-23	negative	Classical Mono
IFI6	0.519463	0.452	0.21	1.64023e-08	positive	Intermediate Mono
IFI6	1.01394	0.568	0.229	0.0265654	positive	Non-Classical Mono
IFI6	0.47525	0.252	0.102	8.13368e-16	positive	Classical Mono
IFITM1	2.04289	0.825	0.28	5.40043e-05	positive	Non-Classical Mono
IFITM2	2.05905	0.943	0.637	2.85344e-118	positive	Intermediate Mono
IFITM2	0.691301	0.853	0.622	4.43794e-07	positive	NK T cells
IFITM2	1.51145	0.832	0.467	5.20223e-134	positive	Classical Mono
IFITM3	0.472181	0.378	0.214	3.19995e-17	positive	CD8+ T cells
IFITM3	2.11128	0.941	0.714	1.22666e-85	positive	Intermediate Mono
IFITM3	0.674892	0.347	0.14	0.00107761	positive	NK T cells
IFITM3	1.23297	0.656	0.425	1.60642e-40	positive	Classical Mono
IFNGR2	0.409198	0.685	0.45	2.24215e-11	positive	Intermediate Mono
IFRD1	-1.2763	0.256	0.452	1.56734e-12	negative	NK T cells
IGFLR1	0.442543	0.402	0.24	3.1934e-13	positive	Classical Mono
IGHA1	2.89009	0.311	0.154	1.13411e-12	positive	B cells
IGSF6	0.450234	0.823	0.599	9.23686e-15	positive	Intermediate Mono
IGSF6	0.490429	0.781	0.593	8.73092e-05	positive	Non-Classical Mono
IKZF1	0.455303	0.7	0.415	8.32333e-100	positive	Naive CD4+ T
IL10RB	0.431443	0.382	0.151	5.10695e-17	positive	Intermediate Mono
IL2RG	0.489515	0.842	0.631	0.00932656	positive	NK T cells
IL32	1.0242	0.922	0.738	0	positive	Naive CD4+ T
IL7R	1.55032	0.343	0.117	2.17832e-142	positive	NK cells
IQGAP1	0.472582	0.597	0.268	0.00538573	positive	B cells
IRF1	0.695249	0.743	0.388	0.0262865	positive	B cells
ISCU	0.442838	0.572	0.35	6.07582e-06	positive	NK T cells
ISG20	0.460836	0.713	0.513	1.00594e-41	positive	CD8+ T cells
ISG20	0.419908	0.668	0.455	2.28077e-62	positive	NK cells
ISG20	0.492871	0.747	0.524	5.72243e-14	positive	NK T cells
ITGB1	0.675693	0.498	0.25	1.73089e-22	positive	NK T cells
JMJD6	-0.693021	0.14	0.297	4.25604e-05	negative	NK T cells
JPT1	0.544406	0.608	0.382	7.90171e-13	positive	Intermediate Mono
JUN	-1.19871	0.479	0.637	3.55817e-05	negative	Intermediate Mono
JUNB	0.574177	0.952	0.741	1.1097e-05	positive	B cells
JUND	-1.34804	0.59	0.746	1.71065e-21	negative	Intermediate Mono
JUND	-1.71496	0.43	0.669	4.26588e-28	negative	NK T cells
KDM6B	-0.950102	0.131	0.312	3.60448e-244	negative	Naive CD4+ T
KDM6B	-1.05315	0.123	0.366	1.45874e-17	negative	NK T cells
KLF3	-0.766394	0.631	0.814	0.000391907	negative	Non-Classical Mono
KLF6	0.521913	0.836	0.547	0.0167924	positive	B cells
KLF6	1.86158	0.75	0.153	3.42346e-11	positive	MAIT
KLRC2	-1.7898	0.172	0.508	2.4918e-306	negative	NK cells
KLRC4	0.574151	0.288	0.109	2.51576e-33	positive	CD8+ T cells
KLRD1	0.416688	0.575	0.393	1.05466e-22	positive	CD8+ T cells
KLRG1	0.582693	0.403	0.189	6.77426e-40	positive	CD8+ T cells
KRAS	0.413164	0.39	0.16	4.65355e-14	positive	Intermediate Mono
LDHA	0.454318	0.645	0.414	6.9518e-13	positive	Intermediate Mono
LDHA	0.416013	0.475	0.314	7.1002e-22	positive	Classical Mono
LGALS1	0.471509	0.4	0.235	0.00466463	positive	NK T cells
LGALS2	0.435869	0.378	0.216	2.65164e-19	positive	Classical Mono
LGALS9	0.456873	0.717	0.456	9.97261e-13	positive	Intermediate Mono
LGALS9	0.42456	0.457	0.257	3.52919e-18	positive	Classical Mono
LILRA1	0.509907	0.47	0.218	3.41945e-14	positive	Intermediate Mono
LILRA1	0.849443	0.781	0.424	0.00040531	positive	Non-Classical Mono
LILRA2	0.448871	0.625	0.395	1.57266e-08	positive	Intermediate Mono
LILRA5	1.26314	0.788	0.338	2.14167e-68	positive	Intermediate Mono
LILRA5	1.60149	0.969	0.593	4.3176e-19	positive	Non-Classical Mono
LILRA5	0.985868	0.663	0.286	7.88724e-101	positive	Classical Mono
LILRA6	0.517537	0.393	0.143	2.44259e-14	positive	Intermediate Mono
LILRB1	0.942079	0.695	0.311	1.02338e-41	positive	Intermediate Mono
LILRB1	1.46804	0.929	0.703	0.0022627	positive	Non-Classical Mono
LILRB1	0.659873	0.412	0.185	1.68387e-34	positive	Classical Mono
LILRB2	0.544678	0.841	0.639	2.18436e-14	positive	Intermediate Mono
LILRB4	0.754932	0.584	0.237	6.58093e-29	positive	Intermediate Mono
LILRB4	0.75811	0.52	0.186	0.0225982	positive	Non-Classical Mono
LILRB4	0.551354	0.348	0.145	2.53357e-31	positive	Classical Mono
LMNA	-2.03661	0.188	0.523	2.05415e-55	negative	Intermediate Mono
LRP1	0.592268	0.547	0.237	0.0481426	positive	Non-Classical Mono
LRPAP1	0.446939	0.652	0.389	7.64069e-15	positive	Intermediate Mono
LSM6	0.630547	0.658	0.322	0.010631	positive	Non-Classical Mono
LSP1	0.552478	0.788	0.524	0.00114105	positive	NK T cells
LTA4H	0.733537	0.718	0.46	1.19657e-22	positive	Intermediate Mono
LTA4H	0.858121	0.669	0.377	1.98308e-70	positive	Classical Mono
LTB	0.582324	0.296	0.13	9.98987e-51	positive	NK cells
LUC7L3	0.477674	0.649	0.29	0.000171745	positive	B cells
LUC7L3	0.660986	0.526	0.226	0.0105637	positive	memory CD4+ T
LUC7L3	0.417841	0.412	0.19	1.18312e-12	positive	NK T cells
LY6E	0.60645	0.686	0.412	6.3537e-12	positive	Intermediate Mono
LY6E	0.405636	0.775	0.551	2.99453e-79	positive	NK cells
MAFB	0.632945	0.743	0.454	5.84362e-19	positive	Intermediate Mono
MAFB	0.627265	0.622	0.366	2.20433e-34	positive	Classical Mono
MAFF	-0.910675	0.11	0.271	1.08281e-15	negative	Intermediate Mono
MALAT1	0.479617	1	1	0.00169293	positive	MAIT
MCEMP1	0.660829	0.412	0.194	2.09902e-47	positive	Classical Mono
METTL9	0.4093	0.601	0.432	1.36644e-41	positive	Classical Mono
MIDN	-1.01717	0.17	0.4	3.93845e-14	negative	NK T cells
MRPL20	0.553028	0.421	0.142	0.0095331	positive	memory CD4+ T
MS4A4A	0.959641	0.67	0.254	1.35855e-09	positive	Non-Classical Mono
MS4A7	0.600163	0.597	0.378	2.4623e-15	positive	Intermediate Mono
MT2A	0.773224	0.663	0.376	4.58684e-64	positive	CD8+ T cells
MT2A	1.67821	0.846	0.527	3.09745e-48	positive	Intermediate Mono
MT2A	0.407078	0.687	0.506	1.32631e-42	positive	NK cells
MT2A	0.704796	0.625	0.359	0.000236692	positive	NK T cells
MT2A	1.62915	0.952	0.602	0.00025924	positive	Non-Classical Mono
MT2A	1.03872	0.568	0.341	9.93858e-25	positive	Classical Mono
MYC	0.489085	0.392	0.163	2.86089e-11	positive	B cells
MYC	0.464068	0.435	0.182	2.56539e-107	positive	Naive CD4+ T
MYL12A	0.503444	0.899	0.718	2.00147e-26	positive	Intermediate Mono
MYL12A	0.47891	0.765	0.598	2.18033e-48	positive	Classical Mono
NAAA	0.428859	0.544	0.334	3.76255e-09	positive	Intermediate Mono
NCF1	0.68595	0.826	0.624	2.42379e-17	positive	Intermediate Mono
NCF1	1.31602	0.628	0.186	8.01722e-08	positive	Non-Classical Mono
NDUFA12	0.452281	0.648	0.445	4.71708e-07	positive	Intermediate Mono
NDUFA12	0.596431	0.727	0.466	0.0486292	positive	Non-Classical Mono
NEAT1	1.15855	0.684	0.206	2.14654e-19	positive	B cells
NEAT1	0.508729	0.761	0.489	1.47181e-108	positive	Naive CD4+ T
NEAT1	0.485095	0.589	0.429	1.62696e-56	positive	NK cells
NEAT1	0.53143	0.794	0.4	0.00393037	positive	regulatory T
NOP10	0.622388	0.76	0.468	1.01108e-17	positive	Intermediate Mono
NOP10	0.487225	0.653	0.434	1.80903e-21	positive	Classical Mono
NR4A1	-0.691642	0.164	0.328	9.56028e-24	negative	Classical Mono
NR4A2	-1.28513	0.33	0.538	2.87892e-22	negative	Intermediate Mono
NR4A2	-1.40397	0.282	0.458	1.80356e-13	negative	memory CD4+ T
NR4A2	-1.4774	0.278	0.459	0	negative	Naive CD4+ T
NR4A2	-1.41071	0.321	0.604	2.26108e-26	negative	NK T cells
NR4A2	-1.31349	0.308	0.491	1.53792e-36	negative	Classical Mono
NXT1	-0.942784	0.202	0.44	8.60659e-18	negative	NK T cells
NXT1	-0.610743	0.16	0.313	3.80228e-29	negative	Classical Mono
ODC1	-0.77666	0.296	0.454	1.24316e-06	negative	NK T cells
PDCD4	0.430532	0.546	0.219	0.00118808	positive	B cells
PECAM1	0.419274	0.631	0.412	1.19436e-10	positive	Intermediate Mono
PGAM1	0.453106	0.542	0.355	6.97146e-17	positive	Classical Mono
PGD	0.813328	0.755	0.418	1.13259e-29	positive	Intermediate Mono
PGD	0.94021	0.811	0.491	2.3686e-90	positive	Classical Mono
PHACTR1	-0.724654	0.185	0.347	2.12676e-10	negative	Intermediate Mono
PHC2	0.462314	0.394	0.151	2.00074e-21	positive	Intermediate Mono
PHC2	0.408072	0.334	0.144	0.00487207	positive	Non-Classical Mono
PHC2	0.820299	0.452	0.168	1.69049e-68	positive	Classical Mono
PILRA	0.54195	0.757	0.489	6.09239e-17	positive	Intermediate Mono
PIM1	0.689087	0.464	0.174	0.00257353	positive	memory CD4+ T
PIM1	0.813871	0.694	0.299	4.86586e-266	positive	Naive CD4+ T
PIM1	0.435749	0.337	0.167	2.30062e-45	positive	NK cells
PIM1	0.47142	0.551	0.325	1.81225e-07	positive	NK T cells
PIM1	0.935922	0.523	0.2	0.00241984	positive	regulatory T
PIM2	0.423405	0.395	0.198	4.21256e-78	positive	Naive CD4+ T
PIM2	0.406961	0.309	0.151	0.0408929	positive	NK T cells
PIM2	1.05585	0.497	0.176	0.000243346	positive	regulatory T
PLAC8	1.09489	0.725	0.34	2.92792e-50	positive	Intermediate Mono
PLAC8	1.29142	0.802	0.483	1.39813e-08	positive	Non-Classical Mono
PLAC8	1.82439	0.692	0.159	5.31744e-256	positive	Classical Mono
PLBD1	0.657558	0.611	0.368	7.4595e-16	positive	Intermediate Mono
PLBD1	0.809118	0.503	0.144	2.09003e-07	positive	Non-Classical Mono
PLBD1	1.22626	0.769	0.419	1.4836e-148	positive	Classical Mono
PLCG2	0.592253	0.53	0.159	6.82805e-08	positive	B cells
PLK3	-0.930728	0.204	0.392	4.56513e-10	negative	NK T cells
PLP2	0.454842	0.71	0.531	2.67125e-22	positive	Classical Mono
PLSCR1	0.682256	0.615	0.282	6.20343e-27	positive	Intermediate Mono
PLSCR1	1.11517	0.605	0.119	1.49039e-09	positive	Non-Classical Mono
PLSCR1	0.542096	0.445	0.224	1.05586e-38	positive	Classical Mono
PMAIP1	-1.11787	0.202	0.419	9.03987e-11	negative	NK T cells
PPDPF	0.954312	0.936	0.689	1.1023e-156	positive	CD8+ T cells
PPDPF	1.05427	0.849	0.58	1.03661e-37	positive	Intermediate Mono
PPDPF	0.575223	0.912	0.692	8.74603e-211	positive	Naive CD4+ T
PPDPF	0.858636	0.877	0.61	3.55224e-249	positive	NK cells
PPDPF	0.963647	0.926	0.677	7.04344e-30	positive	NK T cells
PPDPF	1.5027	0.946	0.72	7.62805e-08	positive	Non-Classical Mono
PPDPF	0.907012	0.95	0.729	7.2517e-09	positive	regulatory T
PPDPF	0.872146	0.704	0.462	1.2947e-39	positive	Classical Mono
PPIB	0.455118	0.851	0.659	0.000341159	positive	NK T cells
PPIF	-0.848737	0.182	0.339	1.69019e-30	negative	Classical Mono
PPP1R15A	-1.16382	0.456	0.609	3.59832e-05	negative	NK T cells
PPP2R5C	0.581101	0.436	0.101	0.000819959	positive	B cells
PRDM1	0.418515	0.358	0.16	7.67114e-05	positive	NK T cells
PRDX3	0.475775	0.469	0.206	2.41936e-16	positive	Intermediate Mono
PRF1	1.06439	0.627	0.298	1.90529e-98	positive	CD8+ T cells
PRR13	0.452185	0.873	0.706	3.83484e-08	positive	Intermediate Mono
PSAP	0.495756	0.46	0.234	0.0189035	positive	NK T cells
PSMA5	0.421774	0.385	0.189	1.47781e-34	positive	CD8+ T cells
PSMB10	0.433507	0.603	0.384	5.42933e-31	positive	CD8+ T cells
PSMB10	0.53987	0.595	0.327	8.09387e-09	positive	NK T cells
PSMB9	0.438097	0.775	0.569	1.74821e-35	positive	CD8+ T cells
PSMB9	0.438848	0.839	0.626	1.00661e-15	positive	Intermediate Mono
PSMB9	0.568061	0.679	0.4	0.0181179	positive	memory CD4+ T
PSMB9	0.480106	0.722	0.403	1.85558e-141	positive	Naive CD4+ T
PSMB9	0.598764	0.814	0.553	3.2172e-15	positive	NK T cells
PSME2	0.580851	0.883	0.733	4.94057e-18	positive	Intermediate Mono
PSME2	0.474691	0.734	0.428	1.04684e-133	positive	Naive CD4+ T
PSME2	0.452368	0.737	0.523	1.58346e-07	positive	NK T cells
PTGER2	0.475263	0.379	0.166	1.97786e-83	positive	Naive CD4+ T
PTGER2	0.62439	0.458	0.214	2.12737e-09	positive	NK T cells
RAB10	0.488415	0.504	0.25	1.59863e-16	positive	Intermediate Mono
RAB31	0.504249	0.62	0.395	5.95215e-33	positive	Classical Mono
RAC2	0.678799	0.904	0.639	6.78221e-17	positive	NK T cells
RASGEF1B	-1.66777	0.115	0.61	2.68832e-05	negative	Non-Classical Mono
RBM38	-0.905098	0.16	0.385	5.4104e-14	negative	NK T cells
REL	-0.839139	0.182	0.374	0.000193677	negative	memory CD4+ T
REL	-0.703173	0.207	0.369	1.41289e-07	negative	NK T cells
RETN	1.39431	0.403	0.211	8.62408e-131	positive	Classical Mono
RGCC	-1.46265	0.122	0.324	5.35245e-94	negative	CD8+ T cells
RGCC	-1.80107	0.278	0.515	0	negative	Naive CD4+ T
RGCC	-1.76715	0.261	0.532	5.55616e-27	negative	NK T cells
RGCC	-1.13373	0.271	0.471	0.00862086	negative	regulatory T
RHOG	0.50051	0.874	0.658	5.75781e-15	positive	Intermediate Mono
RHOG	0.461201	0.732	0.532	1.93945e-21	positive	Classical Mono
RIPOR2	0.463764	0.492	0.282	8.06825e-23	positive	Intermediate Mono
RIPOR2	0.558681	0.425	0.249	1.10056e-59	positive	Classical Mono
RNASE2	0.565811	0.342	0.126	1.46044e-13	positive	Intermediate Mono
RNASE2	0.698138	0.372	0.164	4.33492e-51	positive	Classical Mono
RNF125	-0.92554	0.337	0.505	5.85217e-08	negative	NK T cells
RNF141	0.458832	0.362	0.141	1.80023e-14	positive	Intermediate Mono
RNF149	0.528772	0.729	0.452	1.49895e-22	positive	Intermediate Mono
RNF149	0.554403	0.601	0.387	6.11576e-40	positive	Classical Mono
S100A11	0.441428	0.284	0.101	3.14047e-20	positive	B cells
S100A11	0.773647	0.601	0.303	2.54689e-72	positive	CD8+ T cells
S100A11	0.915642	0.66	0.335	9.93521e-07	positive	memory CD4+ T
S100A11	0.510254	0.659	0.406	2.20504e-108	positive	Naive CD4+ T
S100A11	0.616303	0.711	0.443	4.15981e-114	positive	NK cells
S100A11	0.665186	0.8	0.498	2.00265e-17	positive	NK T cells
S100A11	0.82643	0.724	0.447	0.0184532	positive	regulatory T
S100A8	1.91168	0.787	0.347	5.9864e-08	positive	Non-Classical Mono
SAMHD1	0.5862	0.461	0.188	2.17218e-16	positive	NK T cells
SAMSN1	0.459807	0.359	0.126	7.71323e-18	positive	Intermediate Mono
SAMSN1	0.603926	0.387	0.166	7.04703e-44	positive	Classical Mono
SAT1	0.494618	0.735	0.39	7.84104e-06	positive	B cells
SCP2	0.44021	0.407	0.181	2.17671e-09	positive	NK T cells
SDF4	0.427757	0.384	0.176	4.18547e-06	positive	NK T cells
SEC11C	0.423101	0.331	0.163	0.018663	positive	B cells
SEC61B	0.408218	0.627	0.322	6.0525e-15	positive	B cells
SELL	0.504739	0.463	0.237	2.17536e-12	positive	Intermediate Mono
SELL	0.813628	0.62	0.337	2.10674e-78	positive	Classical Mono
SELPLG	0.478289	0.459	0.255	9.75815e-26	positive	CD8+ T cells
SELPLG	0.471802	0.564	0.333	6.09223e-73	positive	NK cells
SELPLG	0.58293	0.498	0.217	3.59541e-08	positive	NK T cells
SELPLG	0.421528	0.436	0.248	2.49123e-13	positive	Classical Mono
SERPINB1	0.64173	0.795	0.571	1.4064e-23	positive	Intermediate Mono
SERPINB1	0.649029	0.818	0.622	1.55613e-71	positive	Classical Mono
SERTAD1	-1.03667	0.167	0.377	9.98183e-13	negative	NK T cells
SH2D1B	0.529194	0.334	0.15	5.12651e-58	positive	NK cells
SH2D2A	0.666421	0.362	0.138	1.891e-51	positive	CD8+ T cells
SH2D2A	0.494641	0.523	0.279	8.08435e-76	positive	NK cells
SH2D2A	0.508811	0.384	0.146	2.15912e-07	positive	NK T cells
SH3BP5	0.435805	0.637	0.301	1.66478e-06	positive	B cells
SLA	0.428283	0.361	0.145	1.12075e-14	positive	Intermediate Mono
SLA	0.571066	0.363	0.163	4.7251e-35	positive	Classical Mono
SMAD7	-1.02329	0.219	0.418	7.13685e-10	negative	NK T cells
SMIM25	0.487284	0.518	0.282	1.02385e-09	positive	Intermediate Mono
SMPDL3A	0.527759	0.369	0.119	0.0118173	positive	Non-Classical Mono
SOCS3	0.567746	0.692	0.357	1.12887e-137	positive	Naive CD4+ T
SOCS3	0.897492	0.452	0.141	0.021472	positive	regulatory T
SPCS3	0.446416	0.363	0.112	1.58898e-05	positive	B cells
SRGN	0.563811	0.421	0.148	7.639e-15	positive	B cells
STAB1	0.5351	0.425	0.22	1.84497e-29	positive	Classical Mono
STAT1	0.595977	0.322	0.116	2.35123e-50	positive	CD8+ T cells
STAT1	0.47302	0.357	0.117	7.47916e-97	positive	Naive CD4+ T
STAT1	0.626464	0.379	0.129	2.21933e-15	positive	NK T cells
STXBP2	0.506666	0.85	0.651	4.03294e-12	positive	Intermediate Mono
SYNGR2	0.537409	0.755	0.519	9.70836e-09	positive	Intermediate Mono
SYTL3	0.443643	0.36	0.184	2.5126e-28	positive	CD8+ T cells
TAP1	0.447893	0.459	0.24	2.14055e-34	positive	CD8+ T cells
TAP1	0.413968	0.456	0.243	1.30134e-05	positive	NK T cells
TAPBP	0.734517	0.588	0.235	0.00810178	positive	regulatory T
TBXAS1	0.610117	0.694	0.372	1.21811e-26	positive	Intermediate Mono
TBXAS1	0.578711	0.787	0.534	0.0193705	positive	Non-Classical Mono
TCL1A	2.39447	0.692	0.184	0.000870211	positive	Dendritic cells
TIMP1	0.489101	0.316	0.145	5.01337e-55	positive	NK cells
TIMP1	0.905149	0.848	0.617	2.60423e-72	positive	Classical Mono
TIPARP	-1.13925	0.121	0.29	4.40015e-19	negative	Intermediate Mono
TIPARP	-0.936806	0.11	0.282	2.53048e-30	negative	Classical Mono
TMBIM6	0.424283	0.815	0.597	4.01193e-23	positive	Intermediate Mono
TMEM167A	0.478376	0.595	0.342	2.28684e-16	positive	Intermediate Mono
TMEM50A	0.42778	0.636	0.395	1.21379e-12	positive	Intermediate Mono
TMSB4X	0.614296	1	1	0.000522705	positive	MAIT
TNFSF13	0.482485	0.681	0.424	3.49365e-13	positive	Intermediate Mono
TRADD	0.427995	0.556	0.291	7.60359e-90	positive	Naive CD4+ T
TRADD	0.465137	0.516	0.294	1.27805e-09	positive	NK T cells
TRAF3IP3	0.423748	0.605	0.369	1.13589e-08	positive	NK T cells
TRAPPC1	0.449024	0.561	0.322	4.10016e-05	positive	NK T cells
TUBB4B	-1.47011	0.244	0.516	7.89309e-26	negative	NK T cells
TXN	0.453517	0.653	0.447	4.80268e-27	positive	Classical Mono
UBE2L6	0.413863	0.404	0.212	7.75445e-25	positive	CD8+ T cells
UBE2L6	0.469498	0.4	0.204	0.00366654	positive	NK T cells
UBE2S	-1.03204	0.187	0.387	3.5063e-11	negative	memory CD4+ T
UBE2S	-1.35813	0.188	0.452	5.84643e-24	negative	NK T cells
UCP2	0.526027	0.714	0.5	6.10009e-35	positive	CD8+ T cells
UCP2	0.677563	0.813	0.588	4.83259e-15	positive	Intermediate Mono
UCP2	0.755787	0.7	0.424	4.55002e-11	positive	NK T cells
UCP2	0.415676	0.521	0.365	3.15394e-07	positive	Classical Mono
VAMP5	1.04797	0.796	0.391	5.01859e-57	positive	Intermediate Mono
VAMP5	0.665908	0.873	0.627	0.00869928	positive	Non-Classical Mono
VAMP5	0.836937	0.577	0.296	6.39728e-58	positive	Classical Mono
VAMP8	0.734873	0.879	0.593	0.0112229	positive	Non-Classical Mono
VCAN	0.671302	0.376	0.161	0.000723753	positive	Non-Classical Mono
VNN2	0.437365	0.336	0.17	1.19919e-33	positive	Classical Mono
WAS	0.517363	0.789	0.54	1.08762e-16	positive	Intermediate Mono
YPEL5	-1.56506	0.461	0.656	3.29523e-22	negative	NK T cells
ZBTB1	-0.730968	0.216	0.369	6.06801e-05	negative	NK T cells
ZNF331	-1.50162	0.238	0.435	0	negative	Naive CD4+ T
ZNF331	-1.19498	0.198	0.41	1.57805e-14	negative	NK T cells

## Sheet: SuppTable4
Supplemental Table 4. Most diverse genes across pseudotime (N=87)
Gene Name	waldStat	pvalue	padj
HES4	68.3336	3.20599e-12	1.63476e-09
SKI	56.1189	2.67442e-09	9.09929e-07
IFI6	25.0235	0.000137883	0.0246825
HIPK1-AS1	48.2772	8.74418e-08	2.45231e-05
FCGR1A	97.9781	0	0
S100A9	26.448	7.30407e-05	0.0136562
S100A8	126.226	0	0
LMNA	27.0611	1.93218e-05	0.0039172
IER5	54.3974	1.9624e-09	7.0258e-07
RGS1	92.6247	1.11022e-16	9.83249e-14
BTG2	38.6394	2.2897e-06	0.000558388
ATF3	71.5611	1.9551e-13	1.28473e-10
VAMP5	43.7137	2.42788e-07	6.48476e-05
IGKC	69.9007	5.14322e-12	2.47271e-09
DUSP2	190.07	0	0
IL1R2	31.7277	1.84004e-05	0.00377589
NR4A2	67.8855	1.10889e-12	6.43424e-10
ARL4C	158.22	0	0
CSRNP1	30.2477	8.55206e-05	0.0156419
TIPARP	121.369	0	0
SKIL	28.5049	0.000178066	0.0312116
CXCL8	31.5704	7.22593e-06	0.00162121
AREG	34.9153	1.56433e-06	0.000387102
RASGEF1B	85.878	8.88178e-16	6.79335e-13
PLAC8	198.514	0	0
SAP30	43.2083	3.04054e-07	7.87126e-05
MIR3945HG	27.4721	1.59551e-05	0.00331453
PTGER4	44.2442	1.91657e-07	5.20163e-05
PLK2	57.6729	1.33065e-09	4.86759e-07
JMY	36.8778	4.94728e-06	0.00114038
GM2A	64.96	4.91477e-11	2.12053e-08
PHACTR1	62.2744	5.29703e-11	2.22833e-08
CD83	322.039	0	0
IER3	64.3113	1.5572e-12	8.45258e-10
FKBP5	74.6074	5.91083e-13	3.68376e-10
CRIP3	39.9929	3.21355e-06	0.000751033
VEGFA	53.6938	2.70378e-09	9.09929e-07
SGK1	36.8387	5.03246e-06	0.00114434
TAGAP	41.0953	2.77316e-07	7.29123e-05
ARL4A	42.5059	1.46075e-07	4.02951e-05
TPST1	29.6194	4.64276e-05	0.00877795
CLU	240.568	0	0
NR4A3	152.187	0	0
FCN1	28.6786	2.68082e-05	0.00530708
NRARP	26.1012	3.0192e-05	0.00590746
OTUD1	109.786	0	0
ARID5B	23.1724	0.000116969	0.0211639
DDIT4	27.3307	0.000290545	0.0488901
PPIF	53.8467	2.52194e-09	8.84096e-07
IFITM2	351.227	0	0
IFITM3	52.6497	3.96894e-10	1.55315e-07
PHLDA2	52.2853	5.12937e-09	1.65985e-06
MS4A4A	66.8449	2.08121e-11	9.46502e-09
NEAT1	35.0547	1.46733e-06	0.000368519
ST14	49.5842	4.9119e-08	1.40089e-05
C3AR1	48.2293	1.06329e-08	3.31332e-06
OLR1	38.4508	2.4871e-06	0.000589443
GABARAPL1	69.088	2.25797e-12	1.18734e-09
GRASP	83.39	1.0103e-14	7.08349e-12
LTA4H	33.1063	1.00034e-05	0.00221484
FLT3	34.2159	3.71247e-05	0.00718042
PLD4	55.5039	3.52318e-09	1.16244e-06
MT2A	64.3278	1.54488e-12	8.45258e-10
RRAD	89.1247	2.22045e-16	1.86817e-13
CHMP1B	83.6129	2.55351e-15	1.86817e-12
DSC2	57.3439	5.10693e-10	1.90965e-07
SMAD7	37.0173	1.14248e-05	0.00246468
PMAIP1	158.668	0	0
GADD45B	97.2942	0	0
CEACAM4	31.7206	4.57572e-05	0.0087495
FOSB	46.1388	8.51003e-09	2.70186e-06
NAPSA	74.4614	6.32272e-13	3.79973e-10
NKG7	132.562	0	0
ZNF331	48.4421	2.9178e-08	8.76747e-06
LILRA6	40.6458	2.42777e-06	0.0005836
LILRA5	95.3788	0	0
LILRB1	40.9882	8.13822e-07	0.000207488
LILRB4	34.3734	1.46629e-05	0.00308415
PPDPF	68.5723	9.45022e-12	4.41719e-09
OSM	30.6093	1.11866e-05	0.00244463
TCN2	33.2428	2.38569e-05	0.00477905
MAFF	87.9186	3.33067e-16	2.66882e-13
Z93241.1	100.447	0	0
TIMP1	110.831	0	0
TSPYL2	60.4606	3.78524e-10	1.51653e-07
DDX3Y	57.3611	5.06676e-10	1.90965e-07
EIF1AY	50.6702	3.03724e-08	8.96627e-06
